# Supplementary material for: Type I partition-related proteins enhance conjugative transfer through transcriptional activation and oriT region binding
Source: mBio. 2025 Jul 31;16(9):e01600-25. doi: 10.1128/mbio.01600-25 (PMC12421886; doi:10.1128/mbio.01600-25)
Supplement: Supplemental Tables — Tables S1 and S2. [file mbio.01600-25-s0010.xlsx]

## Sheet: Table S1
Table S1. Primers used in this study	Legend: Primer name, sequence (5′→3′) and purpose (target gene amplification or plasmid construction) are listed.
Primer name	Sequence（5 to 3'）	Purpose
oligoNucKI001	GGGCTCAGCTAGATCCCACCTCTCATTTC	Construction of pK7OR
oligoNucKI002	GGGACTAGGATTCGTTTCCGCCTAATTG	Construction of pK7OR
oligoNucKK0064	Gggtattctccggtgagcgctg	Construction of pKKTH0026
oligoNucKK0065	caccggagaatacccggtagatcacatgacgaagacac	Construction of pKKTH0026
oligoNucKK0066	gtgatctacctcagattgacca	Construction of pKKTH0027
oligoNucKK0067	tctgaggtagatcacatgagtagccgagttgctgacc	Construction of pKKTH0027
oligoNucKK0068	tccggtgctttccagttctcgg	Construction of pKKTH0028
oligoNucKK0069	ctggaaagcaccggaatgagtaatgacaaaccagtca	Construction of pKKTH0028
oligoNucKK0070	tcatggtttcaattccttgttg	Construction of pKKTH0029
oligoNucKK0071	gaattgaaaccatgaaacagcaacatggtgcccctgt	Construction of pKKTH0029
KUDO010	tctagaggatccccgggtaccTCAGATTGACCAGACCTTC	Construction of pUC18KU1, pUC18KU2 and pKKTH0020
KUDO011	tacgaattcgagctcggtaccATGGCGATGAAAGTCACAAC	Construction of pUC18KU1, pUC18KU6, pKKTH0019 and pKKTH0030
KUDO038	tacgaattcgagctcggtaccatgacgaagacaccaaatcc	Construction of pUC18KU10 and pUC18KU7
KUDO039	tctagaggatccccgggtacctcattccggtgctttccagttc	Construction of pUC18KU10 and pKKTH0019
KUDO040	tacgaattcgagctcggtaccatgagtagccgagttgctgacc	Construction of pUC18KU8 and pKKTH0023
KUDO041	tctagaggatccccgggtacctcatggtttcaattccttgttg	Construction of pUC18KU8, pKKTH0030 and pKKTH0021
KUDO042	tacgaattcgagctcggtaccatgagtaatgacaaaccagtc	Construction of pUC18KU9 and pKKTH0020
KUDO012	tctagaggatccccgggtaccTCAGCGCTTCCAAGCTTC	Construction of pUC18KU9, pUC18KU2, pUC18KU5, pUC18KU7, pKKTH0022 and KKTH0023
KUDO025	gtagatcacatgagtagccgagttgctgac	Construction of pUC18KU4
KUDO026	gctactcatgtgatctacctcagattgacc	Construction of pUC18KU4
KUDO027	ccggaatgaatgagtaatgacaaaccagtc	Construction of pUC18KU5
KUDO029	tctagaggatccccgggtacctcatggtttcaattccttgtt	Construction of pUC18KU6
KUDO038	tacgaattcgagctcggtaccatgacgaagacaccaaatcc	Construction of pUC18KU7, pKKTH0021 and pKKTH0022
oligoNucKK0063	TTTAAGAAGGAGATATACATatgagtagccgagttgctgacc	Construction of pKKTH0082
oligoNucKK0319	CAGTGGTGGTGGTGGTGGTGttattattattaCTTTTCGAATTGAGGATGAGACCAtggtttcaattccttgttg	Construction of pKKTH0082
oligoNucKK0053	TTTAAGAAGGAGATATACATatgacgaagacaccaaatcc	Construction of pKKTH0008
oligoNucKK0054	CAGTGGTGGTGGTGGTGGTGttccggtgctttccagttctc	Construction of pKKTH0008
oligoNucKK0216	TAAGCGGCCGCACATATGACCGACAAAGATCTAACG	Construction of pKKTH0061
oligoNucKK0217	CCCCTCGAGTTTTGGCGTCCTTTTTCGACG	Construction of pKKTH0061
oligoNucKK0218	TAAGCGGCCGCACATATGgcgaagacacttcccatacg	Construction of pKKTH0062
oligoNucKK0219	CCCCTCGAGtgcattgtcctctcctgatag	Construction of pKKTH0062
pNIT5548_FAM	[FAM]-GTGAGAAATCACCATGAGTGACG	Amplification of FAM-labeled oriT
pNIT5041_FAM	[FAM]-CTGACACCCTCATCAGTGCCAA	Amplification of FAM-labeled oriT
pNIT5548	GTGAGAAATCACCATGAGTGACG	Amplification of FAM-labeled oriT
pNIT5041	CTGACACCCTCATCAGTGCCAA	Amplification of FAM-labeled oriT
Bam_up_orf34_kpn	CGGGGATCCtgggatctccttttctcgcatgcgagaaaGGTACCGGG	Construction of pUC18mpfKup
Bam_up_orf34_kpn_COM	CCCGGTACCtttctcgcatgcgagaaaaggagatcccaGGATCCCCG	Construction of pUC18mpfKup
oligoNucKK0074	ccgcccagccaaactggccc	qRT-PCR mpfA
oligoNucKK0075	cgatgatgcgtaatgactgg	qRT-PCR mpfA
oligoNucKK0076	aggattgcagcgataaacag	qRT-PCR mpfE
oligoNucKK0077	tccatacccgtttttttgggctagc	qRT-PCR mpfE
oligoNucKK0078	cattgcgcgacaaaatcccc	qRT-PCR mpfK
oligoNucKK0079	ggcgactttggcatttgccg	qRT-PCR mpfK
oligoNucKK0080	cctccgtcattttctgatgc	qRT-PCR traD
oligoNucKK0081	gggcctgagtcaaaggcagc	qRT-PCR traD
oligoNucKK0082	atgccgttgacgccattccc	qRT-PCR traB
oligoNucKK0083	gcgcacctttgccttgacgg	qRT-PCR traB
oligoNucKK0084	GTCGTGGCGGGAAAGGTAAA	qRT-PCR gryA
oligoNucKK0085	CGGCTGGAGAAGCACAGAA	qRT-PCR gryA
oligoNucKK0106	gccggtgctgccgggcctcc	qRT-PCR tetA
oligoNucKK0107	attggccgccgcccgaaacg	qRT-PCR tetA
[FAM]-Rvout	[FAM]-GGCTCGTATGTTGTGTG	Amplification of parSNAH5 region
[FAM]-M4out	[FAM]-GCTGCAAGGCGATTAAG	Amplification of parSNAH5 region
oligoNucKK0492	CAACCGTGCCATGCATCAACTCGGCACTAGC	Construction of pKKTH0099
oligoNucKK0493	TGCATGGCACGGTTGTGACTTTCATCGCC	Construction of pKKTH0099
oligoNucKK0494	AAACCATCGATGATGAACTCGACAAACTGCGC	Construction of pKKTH0100
oligoNucKK0495	CATCATCGATGGTTTCACCATCATTGAGCGC	Construction of pKKTH0100
oligoNucKK0496	TCGATGTTGCTCAGATCTGCGCACCC	Construction of pKKTH0101
oligoNucKK0497	TCTGAGCAACATCGAGGTTGCGGGC	Construction of pKKTH0101
oligoNucKK0498	TGAAGGCGCTGTCGCAGTTCTACCCGCC	Construction of pKKTH0102
oligoNucKK0499	GCGACAGCGCCTTCATCGAGGTCGACG	Construction of pKKTH0102
oligoNucKK0500	CGACGACAGAACAGAACGGACAGATCGAGCC	Construction of pKKTH0103
oligoNucKK0501	TCTGTTCTGTCGTCGCCCAGCTCCTC	Construction of pKKTH0103
oligoNucKK0502	TCGAAGGCAGGCCTTGTAGCAGTTGC	Construction of pKKTH0104
oligoNucKK0503	AAGGCCTGCCTTCGACCAGCAGCTC	Construction of pKKTH0104
oligoNucKK0505	GCCGTGGATGTACGGAGCAGATGCTAGGGC	Construction of pKKTH0114
oligoNucKK0506	CCGTACATCCACGGCGTCGGTGCCTGG	Construction of pKKTH0114
oligoNucKK0507	GGGAACGCGTTAATGAGGTAAAGAGAAAATGAG	Construction of pKKTH0115
oligoNucKK0508	CATTAACGCGTTCCCCTTGCGTATTTG	Construction of pKKTH0115
oligoNucKK0130	attgtactgagagtgcaccaAGGAGGAATTCACCatgagtagccgagttgctgac	Construction of pKKTH0051
oligoNucKK0131	gtgcggtatttcacaccgcaTCATGGTTTCAATTCCTTG	Construction of pKKTH0051
oligoNucKK0474	TACCATGGCAAGCCGAGTTGCTGACCAGG	Construction of pKKTH0105
oligoNucKK0475	CGGCTTGCCATGGTACCGAGCTCGAATTCG	Construction of pKKTH0105
oligoNucKK0476	CATGAGTGCACGAGTTGCTGACCAGGACC	Construction of pKKTH0106
oligoNucKK0477	ACTCGTGCACTCATGGTACCGAGCTCG	Construction of pKKTH0106
oligoNucKK0478	GAGTAGCGCAGTTGCTGACCAGGACCTACGG	Construction of pKKTH0107
oligoNucKK0479	GCAACTGCGCTACTCATGGTACCGAGCTCG	Construction of pKKTH0107
oligoNucKK0482	ACTCACCGCACAACGGGCATTAGCCATTCGC	Construction of pKKTH0109
oligoNucKK0483	CGTTGTGCGGTGAGTCCATGTGCATTTGC	Construction of pKKTH0109
oligoNucKK0484	CACCAAGGCACGGGCATTAGCCATTCGC	Construction of pKKTH0110
oligoNucKK0485	GCCCGTGCCTTGGTGAGTCCATGTGCATTTGC	Construction of pKKTH0110
oligoNucKK0486	CAAGCAAGCAGCATTAGCCATTCGCGAC	Construction of pKKTH0111
oligoNucKK0487	AATGCTGCTTGCTTGGTGAGTCCATGTG	Construction of pKKTH0111
oligoNucKK0142	GAGATCTATCGATGCATGCCATGGTACCatggcgatgaaagtcacaacc	Construction of pKKTH0046
oligoNucKK0143	GCTTCGAATTCGAGCTCCCGGGTACCCTCAGATTGACCAGACCTTC	Construction of pKKTH0046
oligoNucKK0144	GAGATCTATCGATGCATGCCATGGTACCatgacgaagacaccaaatcct	Construction of pKKTH0047
oligoNucKK0145	GCTTCGAATTCGAGCTCCCGGGTACCCTCATTCCGGTGCTTTCCAG	Construction of pKKTH0047
oligoNucKK0146	GAGATCTATCGATGCATGCCATGGTACCATGAGTAGCCGAGTTGCTGAC	Construction of pKKTH0048
oligoNucKK0147	GCTTCGAATTCGAGCTCCCGGGTACCCTCATGGTTTCAATTCCTTG	Construction of pKKTH0048
oligoNucKK0470	ctattgggcgaagtgccgggg	qRT-PCR KmR gene
oligoNucKK0471	acagttcggctggcgcgagcccc	qRT-PCR KmR gene
oligoNucKK0472	catccggaattccgtatggc	qRT-PCR CmR gene
oligoNucKK0473	atcaaaactggtgaaactcaccc	qRT-PCR CmR gene

## Sheet: Table S2
Table S2	Legend: A BLASTP analysis was conducted using the protein sequences of IncP-9 plasmids as a database. Each of NAH7's ParA, ParB, ParR, and ParC proteins was used as a query. An E-value threshold of 10^-8 was applied to determine significance. Hits meeting this criterion were marked as "present," whereas sequences without significant hits were labeled as "absent."
Gene	Plasmid accession number
	LC685593_1	CP080283_1	CP096582_1	LC663736_1	LC663738_1	LC663740_1	NC_003350_1	NC_004999_1	NC_007926_1	NC_012674_1	NC_016644_1	NZ_AP015030_1	NZ_CP014061_1	NZ_CP018320_1	NZ_CP042181_1	NZ_CP046873_1	NZ_CP059053_1	NZ_CP073662_1	NZ_CP081945_1	NZ_CP081967_1	NZ_CP084213_1	NZ_CP086065_1	NZ_CP087162_1	NZ_LC586262_1	NZ_LC586263_1	NZ_LC586264_1	NZ_LC586265_1	NZ_LC586266_1	NZ_LC586267_2	NZ_LC586268_1	NZ_MF564291_1	NZ_MK621010_1	NZ_MK671726_1	NZ_MN961673_1
parA	present	present	absent	present	present	present	present	present	present	present	present	present	absent	present	present	absent	present	absent	present	present	present	present	present	present	present	present	present	present	present	present	present	present	present	present
parB	present	present	absent	present	present	present	present	present	present	present	present	present	present	present	present	present	present	present	present	present	present	present	present	present	present	present	present	present	present	present	present	present	present	present
parR	present	present	absent	present	present	present	present	present	present	present	present	present	present	present	present	present	present	present	present	present	present	present	present	present	present	present	present	present	present	present	present	present	present	present
parC	present	present	absent	present	present	present	present	present	present	present	present	present	present	present	present	present	present	present	absent	present	present	present	present	present	present	present	present	present	present	present	present	present	present	present
